# Supplementary material for: Sub-diffraction error mapping for localisation microscopy images
Source: Nat Commun. 2021 Sep 23;12:5611. doi: 10.1038/s41467-021-25812-z (PMC8460687; doi:10.1038/s41467-021-25812-z)
Supplement: Supplementary file 2 — Supplementary Software [file 41467_2021_25812_MOESM2_ESM.zip]

Archive with 2 entries (2 files):
- CoxGroup_Plugin.jar
- ReadMe.txt
