# Supplementary material for: Sub-diffraction error mapping for localisation microscopy images
Source: Nat Commun. 2021 Sep 23;12:5611. doi: 10.1038/s41467-021-25812-z (PMC8460687; doi:10.1038/s41467-021-25812-z)
Supplement: Supplementary file 11 — Source Data [file 41467_2021_25812_MOESM11_ESM.xlsx]

## Sheet: Table1
	SQUIRREL		HAWKMAN
Reconstruction	RSPCC	RSE	PCC Sharpening	PCC Structure
Single Emitter	0.911	68.99	0.834	0.825
Multi Emitter	0.911	69.07	0.841	0.897

## Sheet: SupFig1
Panel a)						Panel b)
	X	PCC	Error				X	Filtered v Recon	FilteredWF v WF	Filtered v Widefield
	10	0.999	6.158				10	1	1	0.45986
	24.1509	0.999	9.519				24.1509	0.95468	0.99832	0.48219
	45.7143	0.997	10.355				45.7143	0.79138	0.99604	0.58407
	82.5806	0.999	6.208				82.5806	0.54979	0.99765	0.8312
	134.737	0.998	9.681				134.737	0.530062	0.9982	0.86571
	232.727	0.989	18.843
	320	0.96	35.794
	426.667	0.903	55.017
Panel c)						Panel d)
	X1	Spacing	X2	Sampling			X1	Spacing	X2	Sampling
	60	0.999	1	0.999			60	6.506	1	6.458
	100	0.999	2	0.993			100	6.158	2	17.3613
	110	0.999	3	0.989			110	6.81	3	19.3419
	140	0.999	4	0.989			140	7.209	4	21.5169
	180	0.99	5	0.99			180	18.451	5	16.3911
	220	0.958					220	36.567

## Sheet: SupFig2
Panel a)
		X	Decon	CS	ME	SRRF	SE	HAWK:ME	HAWK:SE	SOFI	GT
		5	0.998	0.997	0.997	0.996	0.994	0.992	0.988	0.98	0.994
		4	0.997	0.998	0.994	0.994	0.998	0.996	0.996	0.983	0.993
		3	0.991	0.998	0.999	0.997	0.998	0.998	0.994	0.995	0.994
		2	0.992	0.996	0.999	0.996	0.999	0.999	0.998	0.996	0.996
		1	0	0	0.999	0.992	0.999	0.998	0.998	0.998	0.995
Panel b)
		X	Decon	CS	ME	SRRF	SE	HAWK:ME	HAWK:SE	SOFI	GT
		5	807	929.678	1041.72	1076.72	1286.57	1588.3	1906.87	2356.44	1332.43
		4	1334.77	956.637	1502.81	1657.74	1163.82	1252.87	1372.09	2465.47	1707.28
		3	1819.88	3620.38	785.24	1071.23	954.07	974.29	1581.39	1307.71	1524.78
		2	1795.5	6684.48	912.93	1280.43	808.26	825.99	837.21	1279.59	1367.73
		1	0	0	1156.1	1651.7	781	1040.8	883.72	772.5	1513.4

## Sheet: SupFig3
Panel a)	reconstruction profies														Panel b)	usable coeficient values
	X	F00	F05	F10	F15	F20	F25	F30	F35	F40	F45					X	min	opt	max
	0	0	0	0	0	0	0	0	0	0	0					0.25	0.85	0.9	0.95
	0.01	0	0	0	0	0	0	0	0	0	0					0.3	0.85	0.9	0.95
	0.02	0	0	0	0	0	0	0	0	0	0					0.35	0.85	0.9	0.95
	0.03	0	0	0	0	0	0	0	0	0	0					0.4	0.85	0.9	0.925
	0.04	0	0	0	0	0	0	0	0	0	0					0.45	0.85	0.9	0.9
	0.05	0	0	0	0	0	0	0	0	0	0
	0.06	0	0	0	0	0	0	0	0	0	0
	0.07	0	0	0	0	0	0	0	0	0	0
	0.08	0	0	0	0	0	0	0	0	0	0
	0.09	0	0	0	0	0	0	0	0	0	0
	0.1	0	0	0	0	0	0	0	0	0	0
	0.11	0	0	0	0	0	0	0	0	0	0
	0.12	0	0	0	0	0	0	0	0	0	0
	0.13	0	0	0	0	0	0	0	0	0	0
	0.14	0	0	0	0	0	0	0	0	0	0
	0.15	0	0	0	0	0	0	0	0	0	0
	0.16	0	0	0	0	0	0	0	0	0	0
	0.17	0	0	0	0	0	0	0	0	0	0
	0.18	0	0	0	0	0	0	0	0	0	0
	0.19	0	0	0	0	0	0	0	0	0.006	0
	0.2	0	0	0	0	0	0	0	0	0.013	0
	0.21	0	0	0	0	0	0.006	0	0	0.013	0
	0.22	0	0	0	0	0.006	0.013	0	0	0.013	0
	0.23	0	0	0	0	0.013	0.006	0	0	0.006	0
	0.24	0	0	0	0	0.006	0	0.006	0	0	0
	0.25	0.013	0.006	0	0.006	0	0.006	0.013	0.006	0.006	0
	0.26	0.087	0.106	0.069	0.031	0.044	0.025	0.075	0.044	0.031	0.019
	0.27	0.688	0.85	0.669	0.519	0.506	0.506	0.65	0.475	0.519	0.444
	0.28	40.544	39.838	37.681	35.487	32.763	33.769	31.8	29.575	29.056	27.587
	0.29	122.412	123.369	120.094	116.881	110.537	114.869	112.406	107.488	107.244	103.481
	0.3	127.081	135.256	142.012	144.9	144.663	153.794	157.819	159.95	162.788	162.325
	0.31	46.9	60.875	81.463	92.1	107.169	120.431	128.562	144.269	151.244	162.881
	0.32	4.175	20.269	43.525	57.744	81.006	97.988	105.506	125.787	137.869	157.844
	0.33	5.369	22.406	44.931	61.45	80.081	100.725	111.338	129.837	147.556	163.65
	0.34	8.519	25.344	49.625	68.181	79.969	102.838	118.281	135.125	154.544	167.656
	0.35	8.681	26.763	50.1	69.494	79.45	100.488	117.175	134.906	151.863	170.55
	0.36	5.619	25.175	47.688	66.738	78.506	95.15	105.85	131.288	144.919	167.05
	0.37	4.3	21.981	47.819	66.338	78.662	93.15	95.975	126.769	141.069	156.175
	0.38	45.75	56.55	80.637	97.269	107.425	115.056	116.463	137.919	153.175	159.219
	0.39	127.581	127.9	137.7	146.931	153.062	147.406	147.581	152.881	156.194	161.119
	0.4	126.975	122.719	120.006	121.094	122.438	112.744	110.25	108.031	99.794	105.031
	0.41	43.469	41.831	39.225	38.306	37.975	34.269	32.825	31.65	26.875	28.837
	0.42	0.7	0.812	0.869	0.619	0.681	0.531	0.512	0.619	0.4	0.431
	0.43	0.038	0.094	0.112	0.038	0.056	0.05	0.038	0.056	0.006	0.025
	0.44	0	0.006	0	0	0.006	0.006	0.006	0	0	0
	0.45	0	0	0	0	0	0	0.013	0	0	0
	0.46	0	0	0	0	0	0	0.006	0	0	0
	0.47	0	0	0	0	0	0	0	0	0	0
	0.48	0	0	0	0	0	0	0	0	0	0
	0.49	0	0	0	0	0	0	0	0	0	0
	0.5	0	0	0	0	0	0	0	0	0	0
	0.51	0	0	0	0	0	0	0	0	0	0
	0.52	0	0	0	0	0	0	0	0	0	0
	0.53	0	0	0	0	0	0	0	0	0	0
	0.54	0	0	0	0	0	0	0	0	0	0
	0.55	0	0	0	0	0	0	0	0	0	0
	0.56	0	0	0	0	0	0	0	0	0	0
	0.57	0	0	0	0	0	0	0	0	0	0
	0.58	0	0	0	0	0	0	0	0	0	0
	0.59	0	0	0	0	0	0	0	0	0	0
	0.6	0	0	0	0	0	0	0	0	0	0
	0.61	0	0	0	0	0	0	0	0	0	0
	0.62	0	0	0	0	0	0	0	0	0	0
	0.63	0	0	0	0	0	0	0	0	0	0
	0.64	0	0	0	0	0	0	0	0	0	0
	0.65	0	0	0	0	0	0	0	0	0	0
	0.66	0	0	0	0	0	0	0	0	0	0
	0.67	0	0	0	0	0	0	0	0	0	0
	0.68	0	0	0	0	0	0	0	0	0	0
	0.69	0	0	0	0	0	0	0	0	0	0

## Sheet: SupFig4
Panel d)	SE Quality metrics
		X	Sharpening	structure	Confidence
		20	0.562	0.236	0.469412
		40	0.593	0.408	0.588824
		60	0.6	0.532	0.665882
		80	0.645	0.599	0.731765
		100	0.666	0.651	0.774706
		120	0.698	0.699	0.821765
		140	0.711	0.731	0.848235
		160	0.735	0.755	0.876471
		180	0.752	0.776	0.898824
		200	0.776	0.771	0.91
		220	0.792	0.794	0.932941
		240	0.821	0.811	0.96
		260	0.835	0.816	0.971176
		280	0.857	0.837	0.992353
		300	0.868	0.848	0.998824

## Sheet: SupFig5
Panel d)
		X	Sharpening	Structure	ME Confidence	SE Confidence
		20	0.636	0.271	0.533529	0.469412
		40	0.668	0.513	0.694706	0.588824
		60	0.677	0.638	0.773529	0.665882
		80	0.701	0.699	0.823529	0.731765
		100	0.727	0.757	0.872941	0.774706
		120	0.75	0.78	0.9	0.821765
		140	0.765	0.806	0.924118	0.848235
		160	0.782	0.84	0.954118	0.876471
		180	0.793	0.856	0.966471	0.898824
		200	0.806	0.878	0.974118	0.91
		220	0.818	0.884	0.981176	0.932941
		240	0.829	0.893	0.987647	0.96
		260	0.837	0.889	0.992353	0.971176
		280	0.842	0.906	0.995294	0.992353
		300	0.85	0.925	1	0.998824

## Sheet: SupFig6
Panel p)	Quality metrics for SRRFdef								Panel q)	Quality metrics for SRRFmax						Panel r)	Quality metrics for SOFI
		X	Sharpening	Structure	Confidence				X	Sharpening	Structure	Confidence				X	Sharpening	Structure	Confidence
		20	0.477	0.282	0.446471				20	0.708	0.331	0.611176				20	0.894	0.447	0.762941
		40	0.476	0.519	0.585294				40	0.741	0.672	0.831176				40	0.896	0.671	0.894706
		60	0.484	0.615	0.646471				60	0.745	0.741	0.874118				60	0.894	0.736	0.932941
		80	0.481	0.663	0.672941				80	0.77	0.827	0.939412				80	0.899	0.781	0.959412
		100	0.503	0.694	0.704118				100	0.782	0.857	0.96				100	0.897	0.827	0.986471
		120	0.499	0.698	0.704118				120	0.797	0.882	0.968824				120	0.901	0.827	0.986471
		140	0.524	0.717	0.73				140	0.807	0.899	0.974706				140	0.903	0.861	1
		160	0.525	0.698	0.719412				160	0.817	0.924	0.980588				160	0.908	0.866	1
		180	0.552	0.712	0.743529				180	0.829	0.915	0.987647				180	0.91	0.886	1
		200	0.553	0.675	0.722353				200	0.836	0.928	0.991765				200	0.912	0.901	1
		220	0.574	0.684	0.74				220	0.85	0.928	1				220	0.915	0.909	1
		240	0.58	0.694	0.749412				240	0.861	0.937	1				240	0.915	0.921	1
		260	0.599	0.698	0.762941				260	0.867	0.933	1				260	0.918	0.932	1
		280	0.607	0.698	0.767647				280	0.878	0.946	1				280	0.915	0.933	1
		300	0.625	0.707	0.783529				300	0.885	0.945	1				300	0.916	0.937	1

## Sheet: SupFig7
	Panel e)							Panel l)
		X	LD	SE	ME				X	LD	SE	ME
		0	0	0	0				0	0	0	0
		0.01	0	0	0				0.01	0	0	0
		0.02	0	0	0				0.02	0	0	0
		0.03	0	0	0				0.03	0	0	0
		0.04	0	0	0				0.04	0	0	0
		0.05	0	0	0				0.05	0	0	0
		0.06	0	0	0				0.06	0	0	0
		0.07	0	0	0				0.07	0.0172244	0	0
		0.08	0	0	0				0.08	0.204763	0.00515257	0.0238443
		0.09	0	0	0.0157452				0.09	0.639678	0.05525	0.0888297
		0.1	0	0	0.020151				0.1	1	0.170526	0.360652
		0.11	0	0	1.72813e-15				0.11	0.924883	0.244782	0.827378
		0.12	0	0.328672	0				0.12	0.543177	0.499067	1
		0.13	0.00190822	0.793284	0.0159325				0.13	0.186544	1	0.549094
		0.14	0.0215557	1	0.0839316				0.14	0.0841485	0.635649	0.276147
		0.15	0.122937	0.867659	0.189793				0.15	0.0441815	0.255787	0.220411
		0.16	0.258167	0.877116	0.431886				0.16	0.0246597	0.144501	0.152677
		0.17	0.496464	0.585365	0.850835				0.17	0.0230295	0.0568625	0.163077
		0.18	0.821067	0.334667	1				0.18	0.0408506	0.00759585	0.127256
		0.19	1	0.311874	0.663947				0.19	0.0213174	0	0.0526391
		0.2	0.881189	0.325872	0.286798				0.2	0.00326449	0	0
		0.21	0.427416	0.119955	0.0911007				0.21	0	0	0
		0.22	0.0925675	0.00346183	0.0825246				0.22	0	0	0
		0.23	0.00521994	0	0.0340211				0.23	0	0	0
		0.24	0	0	0.00520286				0.24	0	0	0
		0.25	0	0	0				0.25	0	0	0
		0.26	0	0	0				0.26	0	0	0
		0.27	0	0	0				0.27	0	0	0
		0.28	0	0	0				0.28	0	0	0
		0.29	0	0	0				0.29	0	0	0
		0.3	0	0	0				0.3	0	0	0

## Sheet: SupFig9
Panel p)							Panel q)						Panel r)						Panel s)
	X	Sharp	Skel	Conf				X	Sharp	Skel	Conf			X	Sharp	Skel	Conf			X	LDRods	JDLines
	1	0.965	0.496	0.79176				1	0.639	0.182	0.47988			1	0.61	0.273	0.51482			0	0	0.000117423
	2	0.958	0.834	0.99059				2	0.651	0.464	0.64808			2	0.694	0.169	0.50481			0.01	0	0.000187571
	3	0.961	0.881	1				3	0.654	0.505	0.67328			3	0.722	0.47	0.69328			0.02	0	0.000234846
	4	0.936	0.957	1				4	0.667	0.777	0.83635			4	0.774	0.128	0.52844			0.03	0	0.000328631
	5	0.967	0.97	1				5	0.678	0.837	0.87711			5	0.818	0.377	0.69661			0.04	0	0.000451392
	6	0.955	0.99	1				6	0.692	0.974	0.90706			6	0.873	0.494	0.78229			0.05	0	0.000703774
	7	0.959	0.992	1				7	0.71	0.985	0.91765			7	0.921	0.585	0.83429			0.06	0.00252	0.0013
	8	0.94	0.972	1				8	0.731	0.973	0.93			8	0.927	0.817	0.96686			0.07	0.00504	0.00188
	9	0.942	0.986	1				9	0.744	0.979	0.93765			9	0.905	0.897	1			0.08	0.00252	0.00253
	10	0.963	0.988	1				10	0.766	0.973	0.95059			10	0.906	0.916	1			0.09	0.000210038	0.00343
	11	0.946	0.992	1				11	0.78	0.978	0.95882			11	0.89	0.967	1			0.1	0.00294	0.00439
	12	0.971	0.989	1				12	0.792	0.967	0.96588			12	0.897	0.951	1			0.11	0.00944	0.00571
	13	0.954	0.979	1				13	0.819	0.967	0.98176			13	0.893	0.95	1			0.12	0.01658	0.00778
	14	0.97	0.981	1				14	0.822	0.977	0.98353			14	0.908	0.956	1			0.13	0.02455	0.01093
	15	0.95	1	1				15	0.841	0.965	0.99471			15	0.905	0.973	1			0.14	0.0384	0.0155
	16	0.966	0.978	1				16	0.85	0.977	1			16	0.923	0.928	1			0.15	0.05959	0.0212
	17	0.953	0.985	1				17	0.859	0.929	1			17	0.919	0.959	1			0.16	0.08078	0.02913
	18	0.953	0.982	1				18	0.869	0.974	1			18	0.933	0.903	1			0.17	0.09547	0.03971
	19	0.962	0.969	1				19	0.876	0.921	1			19	0.929	0.951	1			0.18	0.12569	0.05469
	20	0.964	1	1				20	0.878	0.973	1			20	0.943	0.9	1			0.19	0.19808	0.08649
	21	0.976	0.989	1				21	0.889	958	1			21	0.935	0.938	1			0.2	0.29439	0.21215
	22	0.958	1	1				22	0.891	0.973	1			22	0.946	0.904	1			0.21	0.40665	0.49152
	23	0.994	0.999	1				23	0.9	0.954	1			23	0.94	0.943	1			0.22	0.60179	0.78516
	24	0.966	0.973	1				24	0.904	0.969	1			24	0.945	0.885	1			0.23	0.84162	0.93597
	25	0.982	0.999	1				25	0.907	0.906	1			25	0.946	0.943	1			0.24	0.93499	0.9806
	26	0.988	0.97	1				26	0.912	0.959	1			26	0.945	0.887	1			0.25	0.88988	0.99568
	27	0.967	0.999	1				27	0.913	0.893	1			27	0.956	0.968	1			0.26	0.87981	1.00002
																				0.27	0.94192	0.99831
																				0.28	0.96836	0.99863
																				0.29	0.93541	0.99887
																				0.3	0.95409	0.98655
																				0.31	1.00004	0.97001
																				0.32	0.9906	0.96427
																				0.33	0.95682	0.96281
																				0.34	0.85169	0.9377
																				0.35	0.62592	0.80121
																				0.36	0.41399	0.5014
																				0.37	0.27781	0.21314
																				0.38	0.19577	0.08835
																				0.39	0.15548	0.0553
																				0.4	0.10869	0.03892
																				0.41	0.064	0.02818
																				0.42	0.05036	0.0206
																				0.43	0.05036	0.01564
																				0.44	0.03441	0.01204
																				0.45	0.01175	0.00903
																				0.46	0.00252	0.0066
																				0.47	0.000840153	0.00505
																				0.48	0.000840153	0.00368
																				0.49	0.00168	0.00239
																				0.5	0.000840153	0.00158
																				0.51	0	0.00107
																				0.52	0	0.000721311
																				0.53	0	0.000498666
																				0.54	0	0.00039878
																				0.55	0	0.000340069
																				0.56	0	0.000328631
																				0.57	0	0.000316432
																				0.58	0	0.000217308
																				0.59	0	0.000117423

## Sheet: SupFig11
Panel f)	Intensity pofiles					Panel g)	Corelation score and confidence profiles
	X	SE	HAWK:SE	GT			X	Score	GT	Weighted score
	0	0	0				0	--		--
	10	0	0				10	--		--
	20	0	0				20	--		--
	30	0	0				30	--		--
	40	0	0				40	--		--
	50	0	0				50	--		--
	60	0	0				60	--		--
	70	0	0				70	--		--
	80	0	0				80	--		--
	90	0	0				90	--		--
	100	0	0				100	--		--
	110	0	0				110	--		--
	120	0	0				120	--		--
	130	0	0				130	--		--
	140	0	0.00114	0			140	0	0	0
	150	0	0.00229	0			150	0	0	0
	160	0	0.00229	0			160	0	0	0
	170	0	0.00458	0			170	0	0	0
	180	0	0.00687	0			180	0	0	0
	190	0	0.00687	0			190	0	0	0
	200	0	0.01116	0			200	0	0	0
	210	0	0.01889	0			210	0	0	0
	220	0	0.0272	0			220	0	0	0
	230	0	0.03779	0			230	0.06618	0	0.00191
	240	0	0.0627	0			240	0.25105	0	0.01188
	250	0.00136	0.10392	0			250	0.33871	0	0.03131
	260	0.02048	0.18037	0			260	0.71635	0	0.14178
	270	0.09964	0.36417	0			270	0.75682	0	0.31211
	280	0.27675	0.64331	0			280	0.76168	0	0.55863
	290	0.49004	0.90842	1			290	0.76414	1	0.80144
	300	0.63541	1.00003	1			300	0.72618	1	0.90204
	310	0.73539	0.92359	1			310	0.53198	1	0.70445
	320	0.88384	0.86919	0			320	0.44107	0	0.61445
	330	1.00021	0.87062	0			330	0.37874	0	0.55768
	340	0.96198	0.92874	0			340	0.49088	0	0.71378
	350	0.80706	0.97226	1			350	0.7417	1	1.00011
	360	0.57193	0.86404	1			360	0.8527	1	0.93993
	370	0.31429	0.63701	1			370	0.85608	1	0.65085
	380	0.11603	0.3739	0			380	0.85058	0	0.36369
	390	0.01979	0.17235	0			390	0.74456	0	0.14507
	400	0.00136	0.07902	0			400	0.36599	0	0.02855
	410	0	0.0418	0			410	0.22179	0	0.0069
	420	0	0.02233	0			420	0.0198	0	0.000315186
	430	0	0.01317	0			430	0	0	0
	440	0	0.01231	0			440	0	0	0
	450	0	0.0126	0			450	0	0	0
	460	0	0.00802	0			460	0	0	0
	470	0	0.00229	0			470	0	0	0
	480	0	0	0			480	--	0	--
	490	0	0.00114	0			490	0	0	0
	500	0	0.00229	0			500	0	0	0
	510	0	0.00229	0			510	0	0	0
	520	0	0.00229	0			520	0	0	0
	530	0	0.00114	0			530	0	0	0
	540	0	0	--			540	--	--	--
	550	0	0	--			550	--	--	--
	560	0	0	--			560	--	--	--
	570	0	0				570	--		--
	580	0	0				580	--		--
	590	0	0				590	--		--
	600	0	0				600	--		--
	610	0	0				610	--		--
	620	0	0				620	--		--
	630	0	0				630	--		--
	640	0	0				640	--		--

[truncated: 1 more sheets: SupFig12]
